# Supplementary material for: Research on the evaluation method of English textbook readability based on the TextCNN model and its application in teaching design
Source: PeerJ Comput Sci. 2024 Feb 29;10:e1895. doi: 10.7717/peerj-cs.1895 (PMC10909215; doi:10.7717/peerj-cs.1895)
Supplement: Supplemental Information 1 [file peerj-cs-10-1895-s001.zip]

Archive with 14 entries (9 files):
- code/
- code/TextCNN.py
- code/checkpoints/
- code/checkpoints/.placeholder
- code/config.py
- code/data/
- code/data/__init__.py
- code/data/dataset.py
- code/data/train/
- code/data/train/.placeholder
- code/main.py
- code/model/
- code/model/BasicModule.py
- code/model/__init__.py
