# Supplementary material for: Research on the evaluation method of English textbook readability based on the TextCNN model and its application in teaching design
Source: PeerJ Comput Sci. 2024 Feb 29;10:e1895. doi: 10.7717/peerj-cs.1895 (PMC10909215; doi:10.7717/peerj-cs.1895)
Supplement: Supplemental Information 1 [file peerj-cs-10-1895-s001.zip › code/data/__init__.py]

from .dataset import TextDataset
