# Supplementary material for: Research on the evaluation method of English textbook readability based on the TextCNN model and its application in teaching design
Source: PeerJ Comput Sci. 2024 Feb 29;10:e1895. doi: 10.7717/peerj-cs.1895 (PMC10909215; doi:10.7717/peerj-cs.1895)
Supplement: Supplemental Information 1 [file peerj-cs-10-1895-s001.zip › code/data/dataset.py]

from torch.utils import data
import os


class TextDataset(data.Dataset):

    def __init__(self, path):
        self.file_name = os.listdir(path)

    def __getitem__(self, index):
        return self.train_set[index], self.labels[index]

    def __len__(self):
        return len(self.train_set)
