# Supplementary material for: Research on the evaluation method of English textbook readability based on the TextCNN model and its application in teaching design
Source: PeerJ Comput Sci. 2024 Feb 29;10:e1895. doi: 10.7717/peerj-cs.1895 (PMC10909215; doi:10.7717/peerj-cs.1895)
Supplement: Supplemental Information 1 [file peerj-cs-10-1895-s001.zip › code/model/BasicModule.py]

# -*- coding: utf-8 -*-
import torch
import torch.nn as nn


class BasicModule(nn.Module):
    def __init__(self):
        super(BasicModule, self).__init__()
        self.model_name = str(type(self))

    def load(self, path):
        self.load_state_dict(torch.load(path))

    def save(self, path):
        torch.save(self.state_dict(), path)

    def forward(self):
        pass


if __name__ == '__main__':
    print('Running the BasicModule.py...')
    model = BasicModule()
